# Supplementary material for: A Study on Double Inputs Direct Contact and Single Output Capacitively Coupled Conductivity Detector
Source: Sensors (Basel). 2022 Apr 2;22(7):2729. doi: 10.3390/s22072729 (PMC9003331; doi:10.3390/s22072729)
Supplement: Supplementary file 1 [file sensors-22-02729-s001.zip]

Archive with 1 entries (1 files):
- sensors-1616542-supplementary.pdf
